# Supplementary material for: Hemolytic Activity in Relation to the Photosynthetic System in Chattonella marina and Chattonella ovata
Source: Mar Drugs. 2021 Jun 12;19(6):336. doi: 10.3390/md19060336 (PMC8231601; doi:10.3390/md19060336)
Supplement: Supplementary file 1 [file marinedrugs-19-00336-s001.zip]

Archive with 1 entries (1 files):
- marinedrugs-1224680-supplementary.pdf
